# Supplementary material for: Angiopoietin-2–integrin α5β1 signaling enhances vascular fatty acid transport and prevents ectopic lipid-induced insulin resistance
Source: Nat Commun. 2020 Jun 12;11:2980. doi: 10.1038/s41467-020-16795-4 (PMC7293240; doi:10.1038/s41467-020-16795-4)
Supplement: Supplementary file 4 — Source Data [file 41467_2020_16795_MOESM4_ESM.xlsx]

## Sheet: Fig. 1
Fig. 1b					Fig. 1d	Fat weight (mg)	SAT		VAT		BAT			Fig. 1e	SAT Adipocyte size (%)	~20μm		20~40μm		40~60μm		60~80μm		80~μm
	Relative mRNA expression	Angpt2				n = 6 mice/group	WT	Angpt2i∆Ad	WT	Angpt2i∆Ad	WT	Angpt2i∆Ad			n = 4~6 mice/group	WT	Angpt2i∆Ad	WT	Angpt2i∆Ad	WT	Angpt2i∆Ad	WT	Angpt2i∆Ad	WT	Angpt2i∆Ad
	n = 3 mice/group	WT	Angpt2i∆Ad			#1	311.2	290.42	256.73	383.98	83.72	180.28			#1	8.77	29.34	21.3	37.78	45.8	27.09	16.92	3.43	7.21	2.36
	#1	1.26568	0.0402913			#2	308.9	298.85	330.57	435.94	73.92	152.38			#2	5.12	32.34	19.87	40.78	42.78	26.09	21.11	0.65	11.12	0.14
	#2	0.758472	0.0275733			#3	302.84	273.87	435.4	452.68	82.81	108.64			#3	6.4	30.34	19.84	33.78	38.36	30.07	22.43	5.33	12.97	0.48
	#3	1.04169	0.278483			#4	415	272	400	328	87	125			#4	5.42	33.34	19.03	38.07	43.01	26.91	21.4	1.65	11.14	0.03
	Mean	1.02195	0.115449			#5	320	210	392	422	108	122			#5		33.02		40.21		23.23		2.77		0.77
	SD	0.254179	0.141334			#6	340	252	420	469.5	102	123			#6		32.6		33.45		29.78		2.88		1.29
	P value by two-tailed Student's t-test	0.0057				Mean	332.99	266.19	372.45	415.35	89.575	135.217			Mean	6.4275	31.83	20.01	37.345	42.4875	27.195	20.465	2.785	10.61	0.845
						SD	42.2082	31.9537	67.0969	51.7842	12.85	26.3056			SD	1.65456	1.61055	0.943928	3.11777	3.07503	2.52912	2.43026	1.59679	2.42697	0.871017
Fig. 1c						P value by two-tailed Student's t-test	0.011428		0.243344		0.00338053				P value by two-tailed Student's t-test	< 0.001		< 0.001		< 0.001		< 0.001		< 0.001
	Body weight (g)
	n = 3 mice/group	WT	Angpt2i∆Ad
	#1	22.9	28		Fig. 1o	Fat weight (mg)	SAT		VAT		BAT				VAT Adipocyte size (%)	~40μm		40~60μm		60~80μm		80~100μm		100~μm
	#2	27.7	25.2			n = 6 mice/group	WT	Angpt2i∆EC	WT	Angpt2i∆EC	WT	Angpt2i∆EC			n = 4~6 mice/group	WT	Angpt2i∆Ad	WT	Angpt2i∆Ad	WT	Angpt2i∆Ad	WT	Angpt2i∆Ad	WT	Angpt2i∆Ad
	#3	22.6	24.4			#1	320.8	320.7	487.8	660.7	81.4	98.3			#1	8.74	9.31	21.26	20.52	46.1	45.28	16.57	17.57	7.33	7.32
	#4	22.08	21.03			#2	238	262.8	501.5	461.7	85.2	90.2			#2	5.08	6.49	19.84	18.52	43.08	36.28	20.76	25.51	11.24	13.2
	#5	23.1	25.2			#3	314.7	207.3	517.4	445.3	85.1	86.1			#3	6.36	6.87	19.8	18.66	38.67	38.28	22.09	23.5	13.08	12.69
	#6	22.3	24.1			Mean	291.167	263.6	502.233	522.567	83.9	91.5333			#4	5.38	3.79	18.99	18.45	43.31	43.38	21.05	22.28	11.27	12.1
	Mean	24.4	25.8667			SD	46.1446	56.7042	14.8136	119.908	2.16564	6.20833			#5		6.62		17.86		40.8		23.4		11.32
	SD	2.86182	1.89033			P value by two-tailed Student's t-test	0.549325		0.785163		0.114696				#6		6.83		18.37		38.41		23.73		12.66
	P value by two-tailed Student's t-test	0.3605													Mean	6.39	6.65167	19.9725	18.73	42.79	40.405	20.1175	22.665	10.73	11.5483
															SD	1.65928	1.75285	0.943447	0.918477	3.07056	3.41419	2.43296	2.70455	2.42447	2.16806
Fig. 1g															P value by two-tailed Student's t-test	0.819433		0.0717373		0.293924		0.168386		0.591416
	Relative intetnsity (AU)	Caspase-3
	n = 3 mice/group	WT	Angpt2i∆Ad
	#1	0.906661	0.756168												BAT Adipocyte size (%)	~5μm		5~10μm		10~15μm		15~20μm		20~μm
	#2	1.33347	0.821546												n = 4~6 mice/group	WT	Angpt2i∆Ad	WT	Angpt2i∆Ad	WT	Angpt2i∆Ad	WT	Angpt2i∆Ad	WT	Angpt2i∆Ad
	#3	0.759868	0.715461												#1	9.01	1.11	21.18	4.68	46.43	26.75	17.03	37.43	6.35	30.03
	Mean	1	0.764392												#2	5.354	1.01	19.7596	2.01	43.4148	25.76	21.2235	40.21	10.2481	31.01
	SD	0.297975	0.0535185												#3	6.63	0.11	19.72	6.69	38.99	29.74	22.55	33.44	12.11	30.02
	P value by two-tailed Student's t-test	0.24895													#4	5.65	0	18.91	3.01	43.64	26.24	21.51	37.73	10.29	33.02
															#5		0.41		4.12		22.9		39.87		32.7
															#6		0.93		4.24		29.45		33.1		32.28
	Relative intetnsity (AU)	UCP1													Mean	6.661	0.595	19.8924	4.125	43.1187	26.8067	20.5784	36.9633	9.74953	31.51
	n = 3 mice/group	WT	Angpt2i∆Ad												SD	1.65823	0.484386	0.943465	1.58852	3.07519	2.54061	2.43326	3.07032	2.42689	1.33788
	#1	0.545455	1.36364												P value by two-tailed Student's t-test	< 0.001		< 0.001		< 0.001		< 0.001		< 0.001
	#2	0.818182	0.545455
	#3	1.63636	0.818182
	Mean	1	0.909091
	SD	0.567727	0.416597											Fig. 1p	SAT Adipocyte size (%)	~20μm		20~40μm		40~60μm		60~80μm		80~μm
	P value by two-tailed Student's t-test	0.834019													n = 4 mice/group	WT	Angpt2i∆EC	WT	Angpt2i∆EC	WT	Angpt2i∆EC	WT	Angpt2i∆EC	WT	Angpt2i∆EC
															#1	9.53	8.47	20.29	21	45.21	47	17.9	16.62	7.07	6.91
Fig. 1i															#2	6.72	4.82	20.43	19.57	36.2	43.98	23.7	20.81	12.95	10.82
	F480+ cell ratio (%)	SAT													#3	7.09	6.1	20.22	19.54	38.2	39.56	22.03	22.13	12.46	12.67
	n = 3 mice/group	WT	Angpt2i∆Ad												#4	4.02	5.12	19.63	18.73	43.31	44.21	21.2	21.1	11.84	10.84
	#1	16.24	15.2												Mean	6.84	6.1275	20.1425	19.71	40.73	43.6875	21.2075	20.165	11.08	10.31
	#2	13.42	17.3												SD	2.25576	1.65456	0.352645	0.943928	4.22881	3.07503	2.4378	2.43026	2.71164	2.42697
	#3	15.2	13.2												P value by two-tailed Student's t-test	0.62867		0.423614		0.301122		0.566899		0.686913
	Mean	14.9533	15.2333
	SD	1.42609	2.0502
	P value by two-tailed Student's t-test	0.85549													VAT Adipocyte size (%)	~40μm		40~60μm		60~80μm		80~100μm		100~μm
															n = 4 mice/group	WT	Angpt2i∆EC	WT	Angpt2i∆EC	WT	Angpt2i∆EC	WT	Angpt2i∆EC	WT	Angpt2i∆EC
															#1	9.39	8.47	20.75	20.66	44.51	46	20.69	18.94	4.66	5.93
	F480+ cell ratio (%)	VAT													#2	6.57	4.82	20.75	19.23	35.5	44.98	26.63	23.13	10.55	7.84
	n = 3 mice/group	WT	Angpt2i∆Ad												#3	6.94	6.1	20.54	18.8	37.5	41.96	24.97	24.45	10.05	8.69
	#1	18.14	18.63												#4	3.87	5.12	19.95	22.05	42.6	37.54	24.13	23.42	9.45	11.87
	#2	20.23	22.24												Mean	6.6925	6.1275	20.4975	20.185	40.0275	42.62	24.105	22.485	8.6775	8.5825
	#3	19.44	18.32												SD	2.25974	1.65456	0.378186	1.47582	4.22678	3.79631	2.50245	2.43026	2.71582	2.47698
	Mean	19.2967	19.73												P value by two-tailed Student's t-test	0.700588		0.695877		0.396622		0.388825		0.960453
	SD	1.00072	2.17924
	P value by two-tailed Student's t-test	0.758623
															BAT Adipocyte size (%)	~5μm		5~10μm		10~15μm		15~20μm		20~μm
Fig. 1k															n = 4 mice/group	WT	Angpt2i∆EC	WT	Angpt2i∆EC	WT	Angpt2i∆EC	WT	Angpt2i∆EC	WT	Angpt2i∆EC
	Vascular density (%)	CD31													#1	9.41	8.35	20.63	21.34	45.43	47.22	18.84	17.56	5.69	5.53
	n = 3 mice/group	WT	Angpt2i∆Ad												#2	6.59	4.69	20.77	19.91	36.42	44.84	24.64	21.11	11.58	9.45
	#1	18.55	13.56												#3	6.96	5.97	20.56	19.88	38.42	39.78	22.98	23.08	11.08	11.29
	#2	18.8	17.8												#4	3.89	4.99	19.97	19.07	43.53	44.04	22.14	22.42	10.47	9.48
	#3	16.42	16.9												Mean	6.7125	6	20.4825	20.05	40.95	43.97	22.15	21.0425	9.705	8.9375
	Mean	26.9233	26.0867												SD	2.25974	1.65928	0.352645	0.943928	4.22881	3.10271	2.43893	2.46179	2.71488	2.42915
	SD	1.68245	2.23395												P value by two-tailed Student's t-test	0.62939		0.423614		0.293306		0.546318		0.688171
	P value by two-tailed Student's t-test	0.286462
	CD31+ vessel area
	n = 3 mice/group	WT	Angpt2i∆Ad
	#1	31.95	29.65
	#2	32.52	32.62
	#3	33.65	31.63
	Mean	26.9233	26.0867
	SD	1.68245	2.23395
	P value by two-tailed Student's t-test	0.234541
Fig. 1m
	Relative mRNA expression	Angpt2
	n = 3 mice/group	WT	Angpt2i∆EC
	#1	1.09899	0.494206
	#2	0.889323	0.326327
	#3	1.02317	0.235301
	Mean	1.00383	0.351944
	SD	0.106162	0.13134
	P value by two-tailed Student's t-test	0.00260255
Fig. 1n
	Body weight (g)
	n = 3 mice/group	WT	Angpt2i∆EC
	#1	23.55	24.54
	#2	24.8	25.35
	#3	26.62	25.9
	Mean	24.99	25.2633
	SD	1.54379	0.68413
	P value by two-tailed Student's t-test	0.793098

## Sheet: Fig. 2
Fig. 2b	FA uptake (cpm/g)	SAT		VAT		BAT
	n = 5~8 mice/group	WT	Angpt2i∆Ad	WT	Angpt2i∆Ad	WT	Angpt2i∆Ad
	#1	1002.73	598	724.138	2032.5	2223.21	6178.95
	#2	1026.07	530.035	1266.67	1757.58	3100.72	8444.44
	#3	720.764	612.637	1233.58	1452.83	3590.73	3150
	#4	1969.7	234.597	758.621	1016.04	844.836	4526.27
	#5	1685.39	649.819	2060.61	967.742	2758.62	2798.88
	#6	2830.19	570.571	1592.59	1556.89	1791.04
	#7	777.778	664.452	2738.1
	#8	1058.82	925.11	2741.12
	Mean	1383.93	598.153	1639.43	1463.93	2384.86	5019.71
	SD	728.202	189.642	803.352	415.949	985.565	2331.52
	P value by two-tailed Student's t-test	0.0104722		0.636274		0.0321817
Fig. 2e	FA uptake (AU)	0min		5min		15min		30min
	n = 3 mice/group	WT	Angpt2i∆Ad	WT	Angpt2i∆Ad	WT	Angpt2i∆Ad	WT	Angpt2i∆Ad
	#1	7	3	118	153	276	374	469	498
	#2	4	4	119	123	252	164	389	493
	#3	2	6	133	145	281	255	401	384
	Mean	4.33333	4.33333	123.333	140.333	269.667	264.333	419.667	458.333
	SEM	1.45297	0.881917	4.84195	8.96908	8.95048	60.8011	24.9087	37.1947
	P value by two-tailed Student's t-test	1		0.170666		0.935015		0.436431
Fig. 2g	FA uptake (AU)
	n = 3~5/group	Vehicle	VEGF-A	Angpt1	Angpt2
	#1	14.0062	62.8507	39.3512	101.969
	#2	45.8795	55.4107	30.8424	83.9365
	#3	55.3938	43.3522	36.683	66.5365
	#4	23.8344		45.5728	92.3119
	#5			63.047	37.5751
	Mean	34.7785	53.8712	43.0993	76.4659
	SD	19.1441	9.83999	12.3438	25.3398
	P value by one-way ANOVA (vs. Vehicle)		0.5509	0.9069	0.0236

## Sheet: Fig. 3
Fig. 3d	Relative mRNA expression	Perilipin	Relative mRNA expression	Pecam
	SAT EC	N/A	SAT EC	1
	BAT EC	N/A	BAT EC	6.6602
	Lung EC	N/A	Lung EC	35.5358
Fig. 3e
	RiobTag RNA-seq
	Expression (log2)	WT-SAT	WT-EAT	WT-BAT	WT-Liver	WT-muscle	WT-Heart	WT-Lung
	ITGa5	10.5408	0.448405	0.165153	2.1199	2.80013	3.2051	2.61617
	ITGb1	14.7624	14.5467	11.911	9.6642	11.1461	10.7097	10.4618
	Tie2	4.45184	12.8781	9.74548	7.16707	8.13588	8.77937	9.56044

## Sheet: Fig. 4
Fig. 4b				Fig. 4c	FA uptake (AU) : FA conc	4µM				8µM				16µM
	FA uptake (AU)				n = 3~5/group	Vehicle	Mn2+	Angpt2		Vehicle	Mn2+	Angpt2	Mn2+ + Angpt2	Vehicle	Mn2+	Angpt2	Mn2+ + Angpt2
	n = 4/group	Vehicle	Mn2+ + Angpt2		#1	19.0573	25.5814	8.9503	41.2449	19.5663	31.1381	34.2586	71.8162	20.6179	28.342	36.287	73.9732
	#1	54.9643	152.584		#2	16.2303	22.6196	36.5605	42.4712	25.1098	26.1333	32.5259	74.7325	45.2263	39.8543	48.6998	80.4287
	#2	57.6096	107.391		#3	11.8178	22.9233	49.3191	70.7871	16.5129	32.5687	35.1301	87.1821	41.1308	22.8526	56.5076	131.752
	#3	68.5157	194.875		#4	11.9817	20.7828		70.4239	21.2813	27.3202	50.197		37.1093	22.9307	74.7325
	#4	48.2923	109.278		#5	9.9014	21.3599			20.8416	29.6793			25.9508	45.6924	88.8038
	Mean	57.3455	141.032		Mean	13.7977	22.6534	31.61	56.2318	20.6624	29.3679	38.0279	77.9103	34.007	31.9344	61.0061	95.3847
	SD	8.41573	41.5234		SD	3.74099	1.85873	20.6347	16.6056	3.10702	2.65195	8.18462	8.16097	10.3732	10.3496	20.8797	31.6601
	P value by two-tailed Student's t-test	0.00753348			P value by one-way ANOVA (vs. Vehicle)		0.6334	0.2031	0.0006	0.1105		0.0022	<0.0001	0.9978		0.1328	0.0019
				Fig. 4d	FA uptake (AU) : Time	1min		2min		5min		10min		15min
					n = 3~5/group	Vehicle	Mn2+ + Angpt2	Vehicle	Mn2+ + Angpt2	Vehicle	Mn2+ + Angpt2	Vehicle	Mn2+ + Angpt2	Vehicle	Mn2+ + Angpt2
					#1	12.4437	44.3959	13.5777	39.2768	15.3729	58.2379	13.8007	54.7006	16.5991	47.0248
					#2	12.3669	68.328	13.1554	50.5989	15.6367	64.7405	15.0638	73.4502	15.4676	67.9671
	`				#3	13.111	55.3654	14.2401	69.6282	16.6568	114.296	16.2895	105.494	15.9328	77.2698
					#4	11.3718		12.956	122.009	15.238	116.738	16.5796	135.284	16.3643	111.688
					#5	13.8203		13.3097		14.1502		14.9902		18.7229	151.208
					Mean	12.6227	56.0298	13.4478	70.3782	15.4109	88.5032	15.3448	92.2322	16.6173	91.0317
					SEM	0.408348	6.91657	0.222609	18.314	0.401492	15.6608	0.500311	17.7734	0.560722	18.3111
					P value by two-tailed Student's t-test	0.000140993		0.00948461		0.00111012		0.00170957		0.00362339
				Fig. 4e	FA uptake (AU) : Angpt2 Conc.	20ng/ml		200ng/ml		500ng/ml		1.25ug/ml		2.5ug/ml		5ug/ml
					n = 3~5/group	Vehicle	Mn2+ + Angpt2	Vehicle	Mn2+ + Angpt2	Vehicle	Mn2+ + Angpt2	Vehicle	Mn2+ + Angpt2	Vehicle	Mn2+ + Angpt2	Vehicle	Mn2+ + Angpt2
					#1	17.5659	23.4736	16.87	19.0695	16.3362	17.3582	14.5582	44.3549	12.2169	61.6651	13.0701	53.7612
					#2	17.295	18.4234	16.3242	22.7387	15.9932	23.6069	14.3179	61.6726	12.8008	73.8831	12.7107	73.5583
	`				#3	16.5296	17.8353	17.0505	31.6873	15.6719	46.7215	14.5029	88.8484	13.3735	117.52	13.9091	144.754
					#4	16.2869		16.6441	36.4092	15.727	63.7947	14.2652		10.3999		14.8828
					#5	17.2808		16.5712		14.8607		14.54		12.6903		16.3744
					Mean	16.9916	19.9108	16.692	27.4762	15.7178	37.8703	14.4368	64.9586	12.2963	84.3562	14.1894	90.6912
					SEM	0.24654	1.78949	0.12497	3.9859	0.244451	10.7028	0.0605547	12.9488	0.508558	16.953	0.662302	27.629
					P value by two-tailed Student's t-test	0.073441		0.0178676		0.0506738		0.00175733		0.00113953		0.00909632
				Fig. 4f	Dextran-FITC count (FU)
					n = 4~6/group	Vehicle	Mn2+	Angpt2	Mn2+ + Angpt2
					#1	4213	4467.17	3469.17	3202.17
					#2	3772	3742	2828	2730
					#3	4268	2698	3272	3242
					#4	3739	3169	3729	4040
					#5		3530	3700
					#6		3681	4540
					Mean	3998	3547.86	3589.69	3303.54
					SD	281.237	594.417	571.015	543.257
					P value by one-way ANOVA (vs. Vehicle)		0.5688	0.6414	0.2884
				Fig. 4g	FA uptake (AU) : siRNA	siCont		siITGa5		siITGb1
					n = 3~5/group	Vehicle	Mn2+ + Angpt2	Vehicle	Mn2+ + Angpt2	Vehicle	Mn2+ + Angpt2
					#1	55.7662	100.497	48.6947	42.6499	78.0609	47.6941
					#2	73.3421	112.46	60.0874	96.2649	55.5852	97.7547
					#3	87.8782	91.4389	70.7874	65.3727	69.9214	47.3159
					#4	70.0131	145.307			83.3215	94.0189
					#5						92.0736
					Mean	71.7499	112.426	59.8565	68.0958	71.7223	75.7714
					SD	13.1802	23.5508	11.0482	26.911	12.0881	25.8846
					P value by two-tailed Student's t-test	0.0235682		0.649426		0.783167
				Fig. 4h	FA uptake (AU) : Mn2+
					n = 3/group	Vehicle	Angpt2	ATN161+Angpt2
					#1	59.5502	234.399	100.094
					#2	58.3779	184.161	75.4465
					#3	69.8104	121.936	53.4438
					Mean	62.5795	180.165	76.3282
					SD	6.28952	56.3374	23.3377
					P value by one-way ANOVA	0.0155 vs. Angpt2	0.0266 vs. ATN161+Angpt2	0.885 vs. Vehicle
				Fig. 4i	FA uptake (AU)
					n = 4~6/group	Angpt2	SNAKA-51	Angpt2+SNAKA-51
					#1	77.9118	73.4463	171.774
					#2	74.042	128.252	177.054
					#3	104.619	93.0046	190.131
					#4	100.581	91.8731	119.802
					#5	78.3457
					#6	67.2392
					Mean	83.7899	96.6439	164.69
					SD	15.1589	22.8997	30.9044
					P value by one-way ANOVA	0.6612 vs. SNAKA-51	0.0035 vs. Angpt2+SNAKA-51	0.0005 vs. Angpt2

## Sheet: Fig. 5
Fig. 5a	FA uptake (AU) : FA chain	C-5		C-12		C-16
	n = 3~4/group	Vehicle	Mn2+ + Angpt2	Vehicle	Mn2+ + Angpt2	Vehicle	Mn2+ + Angpt2
	#1	15.2836	15.5142	17.8244	73.9732	14.0062	109.278
	#2	19.3514	12.7675	25.3884	80.4287	8.1536	152.584
	#3	19.5558	15.2122	16.2766	131.752	23.8344	107.391
	#4	21.018	27.0478	13.9895		45.8795
	Mean	18.8022	17.6354	18.3697	95.3847	22.9684	123.084
	SD	2.46034	6.3943	4.93716	31.6601	16.5878	25.5655
	P value by two-tailed Student's t-test	0.745014		0.00429806		0.00143342
Fig. 5b	Relative mRNA expression	Cd36		Fatp3		Fatp4
	n = 3/group	SiCont	SiCD36	SiCont	SiFATP3	SiCont	SiFATP4
	#1	1.2214	0	0.9674	0.1335	1.05	0.1169
	#2	1.1579	0.0156	1.0467	0.103	0.9327	0.0838
	#3	0.7071	0.0538	0.9876	0.0873	1.0211	0.069
	Mean	1.0288	0.0231333	1.00057	0.107933	1.00127	0.0899
	SD	0.280404	0.0276798	0.0412095	0.0234918	0.0611134	0.0245257
	P value by two-tailed Student's t-test	0.00347895		5.28317e-06		1.79624e-05
Fig. 5c	FA uptake (AU) : siRNA	siCont		siCD36		siFATP3		siFATP4
	n = 4~8/group	Vehicle	Mn2+ + Angpt2	Vehicle	Mn2+ + Angpt2	Vehicle	Mn2+ + Angpt2	Vehicle	Mn2+ + Angpt2
	#1	50.8163	95.1398	55.5401	51.5544	65.0427	65.876	62.1828	162.23
	#2	36.5566	122.297	67.215	60.3614	76.9521	44.5625	27.1085	91.0948
	#3	55.0217	109.354	71.4452	76.8089	40.8725	63.8755	43.4526	166.511
	#4	70.6565	119.603	77.8905	56.1191	92.906	54.3047	37.7587	89.7612
	#5	74.2533	167.698		74.534	33.1227	55.9443	72.1535	133.992
	#6	66.2697				58.0977	68.2823	94.3861	87.7387
	#7	57.5883							79.2213
	#8								137.789
	Mean	58.7375	122.818	68.0227	63.8756	61.1656	58.8075	56.1737	118.542
	SD	12.9705	27.2591	9.40841	11.2383	22.268	8.90857	24.8893	35.648
	P value by two-tailed Student's t-test	0.000267526		0.574266		0.814552		0.00330822
Fig. 5f	FA transport (AU) : Time	10min			20min			30min
	n = 3~4/group	siCont	siFATP3	siFATP4	siCont	siFATP3	siFATP4	siCont	siFATP3	siFATP4
	#1	1789	1917.5	2672	6378	4943	5913	6045	4404	7478
	#2	1498	3138	1561	5835	4683	5001	6745	4544	5839
	#3	1357	1317.5	2191	5717	4866	6076	7993	4203	8264
	#4			2216	5584		6075			6418
	Mean	1548	2124.33	2160	5878.5	4830.67	5766.25	6927.67	4383.67	6999.75
	SD	220.298	927.707	456.451	348.427	133.553	515.886	986.763	171.407	1082.1
	P value by two-tailed Student's t-test	0.4927 vs siFATP3	0.9966 vs siFATP4	0.4116 vs siCont	0.0185 vs siFATP3	0.0319 vs siFATP4	0.9124] vs siCont	0.0235 vs siFATP3	0.0150 vs siFATP4	0.9938 vs siCont
Fig. 5g	Relative mRNA expression	Cd36		Fatp3
	n = 3/group	Vehicle	Mn2+ + Angpt2	Vehicle	Mn2+ + Angpt2
	#1	1.2635	1.0624	1.05441	1.09867
	#2	0.5557	0.7282	1.06186	1.10281
	#3	1.4242	1.0272	0.89314	1.29037
	Mean	1.08113	0.939267	1.00314	1.16395
	SD	0.462078	0.183634	0.0953355	0.1095
	P value by two-tailed Student's t-test	0.647089		0.127502
Fig. 5k	CD36/ITGb1 intetnsity (%)
	n = 3/group	0min	5min	15min
	#1	2.6228	3.2924	9.9888
	#2	0	5.8594	17.7083
	#3	0.1302	8.3705	15.0298
	Mean	0.917667	5.84077	14.2423
	SD	1.47812	2.5391	3.91954
	P value by two-tailed Student's t-test (vs. 0min)		0.0440151	0.00529529
Fig. 5n	CD36/ITGb1 intetnsity (%)
	n = 3/group	Vehicle	ATN-161		Fig. 5o
	#1	9.8028	1.2835
	#2	15.0298	1.7485
	#3	18.285	1.5811
	Mean	14.3725	1.5377
	SD	4.27913	0.235518
	P value by two-tailed Student's t-test		0.00657337
Fig. 5p	CD36/ITGb1 intetnsity (%)
	n = 3/group	Vehicle	ATN-161
	#1	0.6009	1.2825
	#2	0.7255	1.1815
	#3	0.3883	1.0693
	Mean	0.571567	1.17777
	SD	0.170503	0.106649
	P value by two-tailed Student's t-test		0.00642367

## Sheet: Fig. 6
Fig. 6b					SAT Adipocyte size (%)	~20μm		20~40μm		40~60μm		60~80μm		80~μm			Fig. 6d	FA uptake (RFU/mg)	SAT		VAT		BAT
	SAT weight (mg)				n = 4 mice/group	WT	ITGβ1∆EC	WT	ITGβ1∆EC	WT	ITGβ1∆EC	WT	ITGβ1∆EC	WT	ITGβ1∆EC			n = 4 mice/group	WT	ITGβ1∆EC	WT	ITGβ1∆EC	WT	ITGβ1∆EC
	n = 5~6 mice/group	WT	ITGβ1∆EC		#1	9.7	29.9	20.4	37.36	44.65	27.84	18.04	4.86	7.2	0.04			#1	129.991	90.9389	37.7173	46.1169	534.96	369.448
	#1	371.2	383.9		#2	6.86	32.9	20.03	37.66	36.17	27.38	23.84	1.66	13.09	0.4			#2	117.9	44.0295	111.492	121.296	492.068	606.962
	#2	414.2	369		#3	7.23	28.9	20.36	37.34	37.71	28.85	22.19	2.99	12.5	1.92			#3	110.561	52.9089	85.8751	91.3892	583.717	578.378
	#3	398	387.3		#4	4.16	31.9	19.74	40.34	42.78	27.26	21.37	0.21	11.93	0.29			#4	153.704	105.174	53.3385	140	320.969	672.069
	#4	535.3	328		Mean	6.9875	30.9	20.1325	38.175	40.3275	27.8325	21.36	2.43	11.18	0.6625			Mean	128.039	73.2629	72.1058	99.7004	482.929	556.714
	#5	464.27	287.67		SD	2.26771	1.82574	0.309771	1.45074	4.03464	0.722928	2.44007	1.9782	2.69527	0.851758			SD	18.8926	29.4372	33.0438	40.9499	114.28	130.856
	#6		241.52		P value by two-tailed Student's t-test	< 0.001		< 0.001		< 0.001		< 0.001		< 0.001				P value by two-tailed Student's t-test	0.0202729		0.334651		0.428234
	Mean	436.594	332.898
	SD	64.7615	58.7939
	P value by two-tailed Student's t-test	0.0212712			VAT Adipocyte size (%)	~40μm		40~60μm		60~80μm		80~100μm		100~μm
					n = 4 mice/group	WT	ITGβ1∆EC	WT	ITGβ1∆EC	WT	ITGβ1∆EC	WT	ITGβ1∆EC	WT	ITGβ1∆EC
					#1	8.74	9.31	21.26	20.52	46.1	45.28	16.57	17.57	7.33	7.32
	VAT weight (mg)				#2	5.08	6.49	19.84	18.52	43.08	36.28	20.76	25.51	11.24	13.2
	n = 5~6 mice/group	WT	ITGβ1∆EC		#3	6.36	6.87	19.8	18.66	38.67	38.28	22.09	23.5	13.08	12.69
	#1	252.3	795.7		#4	5.38	3.79	18.99	18.45	43.31	43.38	21.05	22.28	11.27	12.1
	#2	553.9	298.4		Mean	6.9875	6.275	20.1325	19.3	40.14	41.815	21.3225	21.735	11.4175	10.875
	#3	438.1	574.9		SD	2.26771	2.19211	0.290101	1.06558	4.14599	4.04899	2.26704	3.04307	2.93017	2.71625
	#4	736.9	403.6		P value by two-tailed Student's t-test	0.667283		0.182369		0.584244		0.835095		0.795065
	#5	786.1	588.57
	#6		436.44
	Mean	553.46	516.268
	SD	218.962	175.089
	P value by two-tailed Student's t-test	0.760913

## Sheet: Fig. 7
Fig. 7b	SAT Adipocyte size (%)	~20μm			20~40μm			40~60μm			60~80μm			80~μm				Fig. 7c					Fig. 7d	FA uptake (cpm/g)	SAT		VAT		BAT		Liver		Muscle
	n = 4 mice/group	Vehicle	ATN161-1wk	ATN161-2wk	Vehicle	ATN161-1wk	ATN161-2wk	Vehicle	ATN161-1wk	ATN161-2wk	Vehicle	ATN161-1wk	ATN161-2wk	Vehicle	ATN161-1wk	ATN161-2wk			SAT weight (mg)					n = 4 mice/group	WT	ATN161	WT	ATN161	WT	ATN161	WT	ATN161	WT	ATN161
	#1	9.11	10.93	29.98	19.86	30.77	32.84	46.08	35.27	32.18	18.58	17.66	4.18	6.37	5.37	0.82			n = 5~6 mice/group	WT	ATN161			#1	9517.7	9736.84	5481.63	4187.5	12291.8	9033.1	33354.9	12476.7	3141.84	2392.16
	#2	6.26	9.13	32.78	20.09	29.77	37.09	37.93	35.87	28.02	23.16	17.76	1.69	12.56	7.47	0.42			#1	226	190			#2	12242.9	6796.51	4974.65	3959.25	18583.9	14176.4	18446.2	24978.4	2553.19	2240.51
	#3	6.69	12.4913	29.78	19.8	32.0077	37.28	39.97	38.657	29.29	21.53	13.277	3.57	12.01	3.567	0.08			#2	247	172			#3	21078.2	9000	9863.41	6005.05	15437.3	16013.3	31320.9	12176.3	4224.14	4382.11
	#4	3.56	8.83	31.38	19.2	30.57	36.45	45.06	35.67	29.75	20.72	17.453	1.9	11.46	7.477	0.52			#3	179	178			#4	11146.7	6104.76	4812.5	4804.76	20467.2	15718	16408.6	32148.8	2253.85	2676.19
	Mean	6.405	10.3453	30.98	19.7375	30.7794	35.915	42.26	36.3667	29.81	20.9975	16.5375	2.835	10.6	5.971	0.46			#4	225	170			#5	17108		7438.13				25037.1		3311.69	2151.79
	SD	2.27401	1.70492	1.39523	0.379506	0.925841	2.08052	3.93384	1.54708	1.74117	1.90449	2.17742	1.22943	2.85553	1.88463	0.305068			#5	287	210			Mean	14218.7	7909.53	6514.06	4739.14	16695.1	13735.2	24913.6	20445	3096.94	2768.55
	P value by two-tailed Student's t-test (vs. vehicle)	0.032304		1.64897e-06	5.65546e-07		4.9257e-06	0.0316483		0.00116384	0.0215656		3.75201e-06	0.035297		0.00040374			Mean	0	184			SD	4765.54	1734.38	2144.94	916.401	3594.8	3236.54	7524.73	9821.66	762.427	923.718
																								P value by two-tailed Student's t-test	0.041594		0.169762		0.266896		0.463184		0.556846
																			SD	39.1816	16.4924
	VAT Adipocyte size (%)	~40μm			40~60μm			60~80μm			80~100μm			100~μm					P value by two-tailed Student's t-test	0.0332899
	n = 4 mice/group	Vehicle	ATN161-1wk	ATN161-2wk	Vehicle	ATN161-1wk	ATN161-2wk	Vehicle	ATN161-1wk	ATN161-2wk	Vehicle	ATN161-1wk	ATN161-2wk	Vehicle	ATN161-1wk	ATN161-2wk
	#1	4.04	5.97	6.13	19.65	20.32	20.2	43.19	39.02	38.154	21.26	22.16	22.81	11.86	12.53	12.706
	#2	6.74	4.67	5.13	19.91	20.65	19.38	36.6	43.39	42.93	22.89	20.61	21.73	13.86	10.68	10.83			VAT weight (mg)
	#3	7.11	8.35	8.51	20.21	21.92	21.68	37.62	46.47	45.63	22.68	16.49	17.25	12.38	6.77	6.93			n = 5~6 mice/group	WT	ATN161
	#4	9.58	4.9	4.83	20.28	19.22	20.22	45.07	44.34	42.59	17.98	20.77	21.48	7.09	10.77	10.88			#1	245	256
	Mean	6.8675	5.9725	6.15	20.0125	20.5275	20.37	40.62	43.305	42.326	21.2025	20.0075	20.8175	11.2975	10.1875	10.3365			#2	355	319
	SD	2.26771	1.68318	1.66861	0.290101	1.11156	0.957009	4.14599	3.13352	3.09605	2.26704	2.44612	2.44736	2.93017	2.43232	2.43295			#3	205	198
	P value by two-tailed Student's t-test	0.549577		0.628469	0.404471		0.501475	0.341303		0.534117	0.50054		0.825129	0.581153		0.631797			#4	240	210
																			#5	299	275
																			Mean	268.8	251.6
																			SD	58.7554	49.2778
																			P value by two-tailed Student's t-test	0.629499

## Sheet: Fig. 8
Fig. 8b	Relative mRNA expression - SAT	Angpt2				Relative mRNA expression - VAT	Angpt2				Fig. 8e	Relative mRNA expression	Angpt2
	n = 4~6 mice/group	ND	HFD-3d	HFD-7d		n = 4~6 mice/group	ND	HFD-3d	HFD-7d			n = 19~20/group	ND	HFD-7d
	#1	1.6383	4.1423	5.3768		#1	1.0448	1.063	0.675			#1	1.6596	5.4459
	#2	0.9403	3.9865	3.8813		#2	1.2746	0.7462	1.2048			#2	2.4289	4.6657
	#3	1.2232	1.8976	6.335		#3	1.2211	0.4931	0.8778			#3	1.2812	1.8643
	#4	0.8975	2.2708	3.9977		#4	0.6695	0.6532	0.5858			#4	0.8735	1.7605
	#5	0.5913	2.6339			#5	0.9186	0.548	2.0856			#5	2.3305	3.3008
	#6		2.894			#6		0.6949				#6	0.5052	3.4041
	Mean	1.05812	2.97085	4.8977		Mean	1.02572	0.699733	1.0858			#7	1.3641	2.3284
	SD	0.394164	0.912712	1.17451		SD	0.244359	0.201013	0.607409			#8	1.0954	3.2698
	P value by one-way ANOVA (vs. ND)	0.0085		<0.0001		P value by one-way ANOVA (vs. ND)	0.3684		0.9669			#9	1.1129	1.8546
												#10	0.2909	2.3146
												#11	2.0714	2.0271
Fig. 8c	Serum level (ng/ml)	Angpt2										#12	0.324	1.0523
	n = 5~8/group	ND	HFD-7d									#13	0.3286	3.6624
	#1	21.8578	21.9395									#14	0.1888	2.1418
	#2	23.7365	22.7563									#15	0.2235	2.1401
	#3	15.65	13.0362									#16	0.3005	3.2991
	#4	18.2638	21.9395									#17	1.7475	5.0687
	#5	20.4692	24.0632									#18	0.4629	2.8617
	#6		16.5485									#19	0.8823	2.739
	#7		21.3677									#20	0.5282
	#8		17.2837									Mean	0.999995	2.90531
	Mean	19.9955	19.8668									SD	0.730315	1.18047
	SD	3.14523	3.80121									P value by two-tailed Student's t-test	<0.0001
	P value by two-tailed Student's t-test	0.950828
Fig. 8d	Relative mRNA expression - SAT Ad	Angpt2				Relative mRNA expression - SAT SVF	Angpt2
	n = 4 mice/group	ND	HFD-3d	HFD-7d		n = 4~5 mice/group	ND	HFD-3d	HFD-7d
	#1	0.8908	1.7495	4.4452		#1	0.8177	1.768	1.9207
	#2	0.8536	1.4754	2.352		#2	1.6286	1.3253	1.9405
	#3	1.0038	2.5184	2.176		#3	1.3049	1.0245	1.7812
	#4	1.3102	1.132	4.782		#4	0.7331	1.2898	0.9035
	Mean	1.0146	1.71882	0		#5	0.785	1.1097
						Mean	1.05386	1.30346	1.63648
	SD	0.207158	0.589881	0		SD	0.395061	0.28802	0.493765
	P value by one-way ANOVA (vs. HFD-7d)	0.0084		0.049 vs HFD-3d		P value by one-way ANOVA (vs. HFD-7d)	0.1138		0.4463 vs HFD-3d
Fig. 8f	Relative Angpt2 mRNA expression	Mouse		Human
	n = 3/group	BSA	PA	BSA	PA
	#1	0.9698	1.6142	1.1435	3.3956
	#2	1.0163	2.6164	1.2257	2.2874
	#3	1.0146	1.8541	0.7135	2.5635
	Mean	1.00023	2.02823	1.02757	2.74883
	SD	0.0263697	0.5233	0.275077	0.576878
	P value by two-tailed Student's t-test	0.027322		0.00955504
Fig. 8g	Relative Itga5 mRNA expression	Human SAT				Relative Itga5 mRNA expression	NDO Human
	n = 7~8/group	Lean	NDO			n = 10/group	VAT	SAT
	#1	5.08008	5.5166			#1	7.65241	8.5619
	#2	5.02539	5.50195			#2	7.98717	8.75187
	#3	5.42773	5.44629			#3	7.71227	8.35561
	#4	5.00098	5.74609			#4	7.94494	8.60618
	#5	5.4082	5.35938			#5	8.33232	8.34089
	#6	5.31543	5.67383			#6	8.09469	8.81353
	#7	5.33496	5.48535			#7	8.12966	8.54389
	#8		5.69629			#8	8.58199	8.56625
	Mean	5.22754	5.55322			#9	8.55495	8.70414
	SD	0.185255	0.136171			#10	8.44016	8.68245
	P value by two-tailed Student's t-test	0.0017721				Mean	8.14306	8.59267
						SD	0.329779	0.15578
						P value by two-tailed Student's t-test	0.00105332

## Sheet: Fig. 9
Fig. 9b	Fat/BW ratio (%)	SAT		VAT		BAT				Fig. 9h	VO2	WT		Angpt2i∆Ad		Fig. 9i	VO2	WT		Angpt2i∆Ad
	n = 6/group	WT	Angpt2i∆Ad	WT	Angpt2i∆Ad	WT	Angpt2i∆Ad				n = 6/group	Mean	SD	Mean	SD		n = 6/group	Mean	SD	Mean	SD
	#1	3.4622	2.6886	5.8108	5.0029	0.4432	0.9743				Time	4048.67	310.989	3213	554.363		Time	1668	228.16	1580.25	214.454
	#2	3.5198	3.4154	4.9492	6.1051	0.6243	0.9795					3782	294.274	2895.5	376.235			1836.75	97.5304	1556.5	232.777
	#3	3.8384	1.9686	5.234	5.0829	0.5348	0.8029					3404.5	459.922	2488.83	536.799			1757.25	86.5516	1560	266.754
	#4	3.0386	1.8374	4.4373	4.8211	0.6817	1.0867					3207.67	368.863	2678.67	422.691			1718.5	149.714	1410.25	133.359
	#5	3.7665	3.2783	5.8819	5.5493	0.6346	1.4433					2952.5	616.834	2436.5	380.403			1842.75	344.276	1436.75	131.125
	#6	4.0056	2.9235	4.6694	6.5581	0.6417	0.8187					2939.83	377.044	2393.67	350.036			1831.5	346.26	1408.75	105.208
	Mean	3.60518	2.6853	5.16377	5.5199	0.593383	1.01757					2868.17	331.078	2347.83	314.506			2002.25	50.4399	1834.25	218.367
	SD	0.343365	0.659399	0.592873	0.688151	0.0880636	0.234512					3346.5	352.11	2407	348.572			1911.75	60.2095	1792.25	177.06
	P value by two-tailed Student's t-test	0.0126593		0.359504		0.00198694						3285.33	351.503	2977.83	412.71			1900.25	396.009	1441.25	65.7662
												2765.5	313.446	2652.17	518.364			1802.5	439.131	1488.5	69.2044
												2520	175.719	2349	259.517			1842.25	267.843	1419.5	88.2879
Fig. 9c	Plasma TG (nmol/ul)	TG										2812.5	318.022	2287.17	284.06			1637.5	219.978	1735	145.937
	n = 5/group	WT	Angpt2i∆Ad									3162.5	512.184	2111.5	161.006			1790.5	224.158	1439.5	86.4537
	#1	3.0357	3.8095									2711.17	527.952	2519.33	460.525			1922.5	558.812	1613	227.058
	#2	3.9286	4.6429									3061.33	448.705	2769.5	354.01			1770.25	191.947	1681.75	353.583
	#3	4.5833	5.7738									2932	569.787	2422.67	406.135			2100	405.953	1531.25	108.732
	#4	2.5	4.7024									2780.5	364.852	2336.33	337.844			1832.75	205.363	1743	218.157
	#5	3.8095	7.1429									2815	374.027	2417.5	459.29			1945.75	310.453	1755.75	208.535
	Mean	3.57142	5.2143									2557.33	129.127	2212.83	157.993			1935.5	327.833	1684	312.147
	SD	0.81288	1.28399									2393.33	69.9206	2337.5	382.331			2082	284.094	1598.25	294.854
	P value by two-tailed Student's t-test	0.0420232										2753.67	512.954	2077	92.887			2190.25	338.943	1421	179.611
												2879.67	474.35	2436.67	336.35			1762.75	176.07	1557.5	164.077
Fig. 9d, e		Liver TG		Liver FA		Muscle TG		Muscle FA				2795.67	433.565	2625.5	359.845			1742.5	142.705	1435.5	143.493
	n = 3/group	WT	Angpt2i∆Ad	WT	Angpt2i∆Ad	WT	Angpt2i∆Ad	WT	Angpt2i∆Ad			2718	353.97	2551.33	248.319			2006.25	243.778	1436.75	58.7213
	#1	11.1862	31.6937	1.06427	6.07991	4.14	9.83	1.10398	5.31652			3089.33	477.706	2164.5	117.609			2004.5	354.464	1822.75	318.793
	#2	9.0273	37.0368	0.768096	3.86925	2.82	8.74	1.21801	5.68428			2923.33	511.08	2275.5	259.288			2190.25	374.979	1768	383.572
	#3	5.6478	30.192	1.16764	6.26673	2.14	10.59	0.678005	5.12989			2943.33	502.664	2251.83	332.295			1820	200.478	1704.5	104.054
	Mean	8.62043	32.9742	1	5.4053	3.03333	9.72	1	5.3769			2843.67	566.916	2382.83	335.95			1700.25	162.924	1788	353.887
	SD	2.79153	3.59757	0.207379	1.33353	1.01692	0.929892	0.284625	0.282084			2573.67	281.973	2144.83	229.956			1721.75	74.0722	1592	190.53
	P value by two-tailed Student's t-test	0.000755182		0.00482195		0.00109681		4.59826e-05				2608.17	150.317	2158.5	166.228			2030.5	331.552	1730.75	295.781
												3025.83	310.59	2528.33	364.189			2145	397.756	1596.25	201.735
Fig. 9f, g	Relative AUC	GTT		ITT								2939.5	333.337	2578.33	416.032			2062.75	496.882	1603.25	381.795
	n = 3/group	WT	Angpt2i∆Ad	WT	Angpt2i∆Ad							2862	392.662	2604.17	349.305			1961.25	372.681	1630.75	291.4
	#1	1.04834	1.2124	1.01046	1.00288							3067.17	486.322	2477	434.39			1787	211.905	1580	167.777
	#2	1.03068	1.15823	1.08391	1.18937							2719	474.425	2708	353.995			1753.75	49.058	1809	165.077
	#3	1.02303	1.09426	1.05833	1.32698							2627.67	329.567	2531.33	447.139			1804	147.575	1915	270.179
	#4	1.00909	1.0923	0.98759	1.1625							2794.83	267.543	2246.67	247.1			1927	195.284	1769	379.95
	#5	0.92784	1.23869	0.96273	1.30612							2714	445.124	2469.83	375.131			1805	224.327	1655	206.631
	#6	0.96102	1.03028	0.89699	1.06219							2860.67	485.45	2513.5	325.611			1988.25	288.986	1409.75	111.331
	Mean	1	1.13769	1	1.17501							2697.17	244.608	2593.83	269.134			1952.5	410.767	1481.75	44.8407
	SD	0.0460815	0.0796088	0.0673896	0.128844							2793	330.499	2643.83	391.897			1777	228.658	1611.5	239.893
	P value by two-tailed Student's t-test	0.00434069		0.0145806								3555.17	646.257	2930	395.976			1841.25	259.989	1496	177.406
												3801.5	333.498	3126.67	492.122			2133.5	363.911	1598.75	272.086
												3651.17	182.458	2946.83	446.576			2015.5	374.343	1586	73.2359
												3268.33	553.878	2908.67	444.162			1759.25	213.691	1893.5	251.982
												3520.83	377.103	3200.33	322.431			1931	313.646	1755.5	326.289
												3480.33	381.42	2597	386.759			2066.25	235.931	1637	218.528
												3559.67	327.411	2665	438.73			1970.5	226.301	1612.25	199.179
												3384.83	309.945	2683.17	438.817			1791	131.577	1767	244.042
												3626.5	400.804	2872.5	605.561			1991.5	437.073	1577	174.824
												3465.17	255.897	2955.83	556.617			1982.5	256.071	1597.5	291.565
												3596.83	694.304	2880.17	483.602			2164.5	406.655	1714.75	284.701
												3144.83	599.367	2719.33	403.346			2522.25	315.096	1640.5	184.207
												3403.5	407.623	2750.5	390.028			2244	203.741	2242	124.36
												3315.33	194.675	2759.83	452.58			2232	226.671	2226.5	301.888
												3623.33	368.884	2847.33	620.479			2749.25	334.699	2068.75	366.885
												3598.83	493.528	2859.83	628.916			2210.5	420.534	2348.5	214.113
												3288	427.709	2774.67	547.433			2239.25	235.109	2278.75	363.813
												3122.5	518.831	2652.67	466.787			2202	384.856	2347	201.949
												3279.83	407.907	2890.83	267.704			2117	346.687	2112.75	338.072
												3749.67	570.465	2869.33	645.53			2263	454.512	2246.75	293.194
												3642.17	553.529	2908.5	710.275			2440.75	381.993	2180.25	260.006
												3298	526.475	2851.5	580.61			2418.5	424.63	2209.75	308.466
												3410.5	574.725	2770.5	585.959			2531.25	424.708	1922	315.953
												3646.5	311.398	2665.33	473.683			2214.75	453.794	1903.25	210.326
												3208.67	639.644	2701.5	384.233			1971.5	256	2047.75	321.034
												3075.17	298.692	2853.33	470.425			2119.75	344.321	1993.75	217.282
												2916	396.334	2691.83	390.581			2409.5	354.197	1825	290.487
												3167.67	429.695	2841.17	439.399			2181.5	323.65	2170.5	117.349
												3297.33	338.965	3069.33	560.906			2180.5	256.662	2003.75	306.868
												3194.33	561.338	2810.83	510.543			2373.75	179.741	2070.5	321.781
												3426.83	667.808	2474.67	474.898			2175.75	302.106	2108	256.084
												3536.5	531.753	2771	450.041			2285	406.725	1863.75	243.128
												3369	507.412	2856.33	578.627			2319.5	127.237	1833.75	256.868
												3155.33	383.614	2858.83	359.68			2254.25	292.912	2030.75	259.315
												3101.67	438.311	2789.83	453.73			2341	402.165	1945.25	293.092
												3189.17	341.993	2480	324.46			2398.5	157.471	2106.75	330.803
												3436.5	405.803	2682.67	339.01			2578	258.243	1710.25	42.7573
												3108.5	388.427	2728.83	510.39			2385	207.537	1848.5	372.543
												3219.83	341.457	2800	405.446			2381.25	185.071	1878.25	282.747
												3158.5	320.11	2538.67	246.766			2047.75	495.19	2202.75	204.005
												3073.17	301.286	2759.5	404.973			2350.5	519.345	1925.75	387.458
												3347	639.731	2416.67	417.442			2154.5	326.715	1808	388.276
												3458	430.581	2779.33	530.729			2030	414.557	1883.25	202.998
												3332	402.429	2488.67	428.47			2108	221.289	1797	215.633
												3375.33	687.681	2858	465.426			2222.5	382.645	1860.25	260.271
												3188	612.096	2578.83	528.984			2056.5	172.855	1947.25	203.28
												3317.33	473.073	2892	415.092			2133.25	420.49	2049	327.426
												3257.67	315.984	2795.17	372.007			2467	140.141	2243.75	145.388
												3132.17	359.745	2845.17	448.981			2016	234.161	1976.75	298.552
												2932.17	144.58	2656.17	385.075			2115.5	369.195	1863	259.603
												3315.67	262.573	2665.33	447.36			2512.75	433.689	1794.5	269.52
												3325.83	448.679	2850.67	557.98			2357	375.402	1713.75	309.504
												3548.83	534.57	2667.83	323.858			1997.5	449.476	1823.25	260.27
												3543	369.738	2676.67	423.308			2291.75	373.588	1969.5	187.517
												3415.17	389.141	2694.33	383.197			2175	449.654	1974.5	230.263
												3205.17	330.509	2707.17	453.398			2173.75	411.172	2037.25	311.58
												2948.5	330.647	2499	336.662			1879.25	172.05	2147.5	338.467
												2943.83	406.297	2471	149.726			2038.75	70.5881	1768	286.973
												3238.17	529.099	2233.5	152.526			2132.5	426.066	1756.75	289.702
												3108.67	380.22	2155.17	221.146			1956.75	119.429	1881.5	348.323
												2934	512.724	2312.33	256.496			2038.25	308.74	1980	385.093
												2736	425.221	2506.33	263.139			2194.75	353.375	2025.5	291.33
												2670.17	299.394	2496.67	410.235			2489.5	216.763	1736.5	156.966
												2609.17	419.373	2423.67	393.152			2252	175.174	1901	303.798
												2555.33	154.132	2524	380.416			2018.75	308.203	1750.75	201.845
												2562.33	103.334	2626.5	279.66			1858	75.8716	1991.5	251.655
												2849.83	527.989	2465	427.48			2009.5	399.673	1923	236.715
												3241.83	369.262	2474.67	409.579			2049.25	243.122	1624.25	122.966
												2878.67	335.739	2540.83	419.33			1943.5	186.1	1836.25	274.498
												2498.33	187.524	2363.17	389.187			1998.25	176.688	1933	211.909
												2618	453.19	2414.17	292.153			2175.25	375.071	1911.5	308.78
												2690.83	343.465	2230.17	218.244			2649.25	209.712	2373.25	153.228
												2671.67	436.856	2543	371.385			2318.5	217.994	2136.5	291.72
												2562.83	250.31	2612.83	359.493			2225	143.258	1827.25	389.568
												2534.67	80.1616	2452.5	380.155			1861	194.883	1874.25	370.186
												3066.33	487.431	2546.83	315.201			1825.25	247.12	1771	232.39
												2932.83	423.655	2372.33	345.708			1670.5	123.056	1720	197.645
												2951.17	506.808	2309.5	146.142			1697	222.152	1526.5	295.221
												2725	347.339	2200.5	260.499			1555.75	108.405	1639	304.206
												2564.67	262.332	2181	235.407			2045	430.548	1459.75	68.0345
												2864.5	398.503	2525.67	449.221			2074.25	301.294	1416.75	37.6123
												2662	349.487	2677.33	450.908			1815.5	120.301	1711.25	291.24
												2686.83	515.003	2755.33	402.271			1765.75	195.355	1568.75	221.81
												2685.33	455.7	2477.5	489.897			1711.75	260.418	1576.5	275.44
												2798	416.701	2363.83	271.304			1809.5	277.875	1557.25	275.665
												2550.83	322.498	2376.5	315.16			1697.5	143.416	1709.75	318.428
												2931.67	429.719	2452.33	264.865			1962.75	324.367	1664.75	154.931
												2859	380.297	2367.83	308.595			1899.25	372.937	1560.25	160.144
												2757.17	450.656	2620.67	475.749			2247	451.998	1420.75	90.5521
												2688.17	504.348	2484	469.814			1946.25	286.751	1669.25	315.433
												2700.17	415.609	2478.5	500.528			1949.75	283.66	1859.25	182.19
												2812.17	374.091	2309.5	412.323			1894.25	214.03	1583	198.564
												2819.33	385.073	2446	184.396			2056	319.798	1410.25	105.336
												2894.33	494.512	2323.17	320.266			1848.75	304.3	1759.75	349.524
												3061.33	638.408	2334.33	287.465			1824.5	325.652	1701.75	344.321
												2935	436.28	2507.67	443.049			1941.75	411.347	1462.5	53.3034
												2925.67	355.824	2387.5	299.036			1684.25	185.966	1487.75	78.9569
												3028.33	475.185	2169.33	331.362			1698	342.581	1498	151.083
												2566.5	376.604	2424.83	198.137			1900.25	412.481	1633.75	270.836
												2571	333.147	2707.5	308.721			1916.75	257.623	1903.5	198.064
												2895.67	423.503	2725.67	369.88			1882.5	299.888	1761.5	179.224
												2818.67	524.871	2298.67	285.287			1784.75	222.962	1592.75	222.44
												2732.83	175.596	2235.67	203.857			1838.5	316.163	1648.5	235.801
												2851.5	355.341	2479.17	333.403			1711.75	123.954	1650.5	340.393
												2994.17	494.859	2474.67	320.602			2125	433.93	1628.25	373.1
												2695.17	641.815	2467.83	210.551			1862.5	162.337	1492	39.1535
												2845.83	485.649	2641.83	206.29			1877	211.72	1577.25	123.821
												2839.67	353.791	2626	426.803			1767	139.153	1698	315.264
												3020.83	386.947	2727	299.591			1810	206.893	1851	141.48
												2835.67	400.285	2659.5	307.158			1706.75	106.338	1549.5	384.009
												3195.83	308.008	2465.5	303.191			2009.5	202.531	1544.5	199.267
												3496.17	162.207	2949	594.884			1780.5	138.048	1579.5	288.279
												3378.5	514.346	3006.17	646.081			2046	444.595	1628.5	176.479
												3579.33	474.852	3006.33	508.477			2081.5	455.443	1613.75	297.656
												3767.5	450.973	3050.5	545.225			2020.75	331.716	1685	307.966
												3499	618.224	3080	417.223			1777	191.445	2001.5	352.807
												3590.67	297.2	2924.67	433.973			1758.5	78.2512	1919	120.248
												3691	380.533	2830.17	245.799			2095.25	274.938	1593.75	301.743
												3345.83	628.803	2879.33	200.161			2195.75	251.115	1592.25	193.748
												3265.67	647.191	2815.83	364.146			2027.25	272.052	1653	345.234
												3507.33	460.011	2913	483.914			2129	418.967	1368.75	88.0692
												3415	518.761	3071.67	215.825			1855.75	420.602	1761.25	319.252
												3454.33	644.202	2922.33	188.721			1734.25	183.783	1520	216.008
												3514	465.505	2992	300.739			1875	309.287	1640.5	261.989
												3558.17	382.884	2711.5	414.676			1714.5	129.982	1740	316.503
												3366.17	629.711	2698.33	337.133			2047.75	160.285	1542.5	112.802
												3311.67	601.911	2546.33	442.438			1905.25	200.983	1510.5	105.675
												3617.17	647.161	2636.5	577.823			1998	451.596	1851.25	263.035
												3732.5	501.99	2996.5	499.96			2193	259.086	2068.25	215.629
												3943.33	257.328	3175.83	377.526			2126.5	318.883	1645.5	246.51
												3430.33	277.684	2922.5	661.864			2042.5	447.503	1830.5	322.683
												3201.67	405.204	2746.67	585.179			2263.25	572.9	1882	237.225
												3109	517.958	2936.5	506.29			2463.5	529.61	2314.75	35.2021
												3120	368.65	2666.5	438.921			2596.75	288.796	2045.5	450.103
												3329.83	582.672	2343.5	295.787			2346.75	475.799	2120	385.41
												3676.17	702.34	2475.67	454.681			2306.75	326.232	2248.25	340.466
												3582.17	497.254	2685.83	626.178			2293.5	370.845	2279	214.067
												3435.83	374.83	2889.5	768.769			2215.5	180.139	2025.5	326.953
												3331.5	473.518	2779.33	462.636			2289.75	444.518	1892.75	232.03
												3191.33	482.245	2842.67	443.75			2440.75	405.134	2049.75	292.107
												3342	449.779	2700	437.196			2257.75	291.921	1865.75	268.876
												3452.17	458.309	2670.33	552.845			2171	346.72	2341.25	39.1942
												3661.33	336.19	2607.5	529.04			2148.25	315.072	1970.75	239.147
												3634	557.762	2416	379.81			2337	292.863	2051.25	209.03
												3222.17	554.808	2687.33	552.453			2493.25	288.488	2126.5	189.613
												3514.33	417.956	2968.33	564.841			2113.75	191.822	2047.75	253.47
												3242.17	425.883	2803.17	402.175			2537.75	280.195	1986.25	288.779
												3392.83	582.716	2767.67	380.204			2298.75	492.158	2021.75	244.625
												3459.83	402.857	2350.5	243.14			2286	413.379	1882.5	214.036
												3363.17	555.889	2784.83	469.461			2330.5	556.527	2111.25	361.074
												3478.33	367.095	2828.5	542.587			2499.75	426.465	2341	321.152
												3125.17	428.295	2528	463.495			2420.25	386.38	2282	461.664
												3151.83	489.512	2677.5	323.275			2392.75	359.467	2151	409.528
												3007.17	301.627	2618.67	328.789			2465.5	143.928	1985	207.469
												2941.67	363.159	2524.17	400.254			2299.25	270.287	2077.75	221.609
												3526.67	129.835	2475.83	518.346			2452	137.831	1957.25	467.979
												3230.67	508.082	2704.5	562.023			2513	49.295	2067.25	338.377
												2957.67	334.839	2670.67	476.29			2145.5	185.577	2080.75	328.426
												3285.83	578.352	2855.33	559.621			2248.5	446.086	2106.25	268.158
												3564	577.635	2762.5	660.417			2098	327.727	2295.25	114.342
												3234.5	599.068	2938.83	502			2353	200.339	1937.25	242.735
												2978.83	602.614	2620.83	236.345			2314.75	402.812	1762.75	178.574
												3128	542.859	2569	436.931			2379.75	348.137	2014.5	232.401
												3546.17	361.38	2576	351.703			1970	348.162	1779.25	144.068
												3733.83	238.292	2374.5	602.795			2266.5	421.195	2032.75	224.471
												3742.33	702.454	2683.17	476.175			2429	243.986	1850.25	222.31
												3515.5	776.438	2820.83	564.232			2198.75	332.613	1836.5	109.728
												3056.33	699.096	2614.17	475.861			2121.75	281.498	2149.5	295.981
												3021	707.233	2391.5	386.555			2255.75	546.491	2020	403.179
												2847.17	374.034	2539.33	418.931			2140.75	514.077	1897.25	317.599
												2715.33	276.089	2603.5	350.186			2175.75	455.075	1794	284.993
												2560	336.263	2446.17	214.393			2145.75	234.004	1922.25	223.663
												2730	431.42	2127.83	225.594			2413.25	379.069	2004.5	278.293
												2879.83	486.423	2214.33	414.088			2348	209.347	2091	184.674
												2991.17	384.465	2230	190.912			2335	201.648	2114	192.069
												2771	426.029	2226.5	251.49			2041.75	208.866	2005	279.196
												2580.83	228.568	2318.83	272.493			2185.5	203.556	1746	230.601
												2614.67	380.482	2258.5	395.685			2067	409.681	1667.25	119.596
												2696	379.326	2460.5	363.308			2065.75	252.123	1843.75	196.041
												2788.67	570.159	2390.17	293.048			1967	272.048	2059.5	206.756
												2692.17	340.896	2374.83	329.793			1970.25	253.064	1928.75	285.855
												2753	424.844	2513	369.552			2028.75	419.411	2032.5	244.324
												2686	322.831	2145.83	301.44			2184.5	165.853	1986.75	369.804
												2740	367.123	2145	277.305			2246.5	356.414	2010.75	195.124
												2571.33	395.817	2080.83	231.323			2216.25	371.593	1890.75	223.778
												2824.5	252.865	2455.67	475.971			2520	332.962	1818.75	181.783
												3148.17	648.613	2400.17	345.711			2476.75	238.958	1795.5	256.552
												2875.83	587.061	2335.5	323.194			2549.75	253.517	1862	348.281
												2557.5	320.495	2303	281.136			2539	255.51	1761.75	280.663
												2804.5	583.511	2555.17	317.665			2233.25	464.145	1790.75	118.517
												2750.67	387.77	2419.67	492.246			2095	495.385	1738.25	160.68
												2643.5	435.941	2539.17	311.31			2048.75	206.689	1801.75	216.548
												2684.33	431.238	2283	255.461			2280.25	262.51	1812.25	237.091
												2631.33	552.508	2132	141.92			2156.75	99.374	2023.5	288.689
												2572.5	402.95	2183.33	354.266			2062.25	485.283	1970.75	267.801
												2801.5	440.697	2280.83	445.382			2092.25	513.565	1902.75	188.513
												2986.67	308.667	2471.5	451.637			1947	384.917	1458.25	85.7449
												2826.17	422.507	2383	273.742			1617.75	179.739	1618	263.94
												2791.17	268.099	2223.33	284.724			1751.75	100.38	1631.25	221.658
												2510	255.96	2496.67	270.139			1916	384.577	1474.5	92.6539
												2586.17	594.591	2428.83	333.64			1882.75	281.674	1625.75	247.88
												2695.67	662.619	2369.17	328.4			1743.75	153.213	1570.75	248.07
												2826.33	464.302	2324.17	319.098			1888.25	389.903	1452	59.241
												2827.5	483.978	2291	393.161			2173.5	263.93	1796.25	386.589
												2918.17	297.972	2338.83	431.701			1711	133.404	1770	305.106
												2752.83	403.553	2539.67	361.064			1702	138.51	1588.75	293.206
												2580.33	448.318	2562.5	325.439			1793.5	202.46	1632.5	254.975
												2746.17	516.25	2414.33	367.488			1674.25	44.824	1611	301.028
												2696.5	375.988	2187.33	339.53			1918.5	373.12	1645.25	225.731
												2937.33	404.762	2227	307.102			1741.25	122.257	1431.25	189.912
												2838.33	326.788	2322	220.104			1970.75	225.038	1647.75	252.735
												2654	344.735	2383.33	332.916			2197.25	294.764	1656	248.569
												2752.83	362.614	2383.17	322.337			1959.75	376.93	1532.25	214.524
												2834.5	496.178	2519.5	325.592			1837.5	158.867	1583.75	320.595
												2798.83	576.527	2448.83	363.629			1786.75	141.089	1487.25	74.8611
												2738.67	518.249	2509.5	304.768			2043.5	310.212	1530	68.5237
												2782	444.872	2360.33	268.916			2035.25	378.039	1705	237.025
												3051.33	369.451	2457	227.485			1769.75	283.246	1784.75	361.467
												3076.83	363.707	2556.67	359.587			1865	282.99	1560	133.314
												3017.5	460.446	2668	355.671			1672.75	190.443	1471.25	73.1108
												2678.67	384.291	2514.33	259.474			1729.75	170.171	1482.75	148.614
												3091.17	525.774	2537.67	287.663			1921.25	225.859	1569.25	147.708
												3309.5	309.365	3329.5	504.331			2054.25	391.009	1696	313.366
												3339.33	374.07	3107.5	517.894			1946	355.559	1752.75	372.122
												3811.5	426.307	3067.17	359.491			1815.25	196.081	1712.25	257.065
												3558	454.828	3036.83	263.281			2107	343.953	1527.75	401.362
												3524	529.987	2658.67	215.724			2157.5	410.072	1671	304.791
												3344.33	477.149	2757.17	362.356			1810.25	225.254	1601.75	226.441
												3592.17	318.418	2855.67	388.885			1873.25	261.21	1562	243.168
												3610.33	410.32	2955.67	257.838			1853.5	326.133	1603.75	278.436
												3231.83	270.41	2802.17	444.261			1773	117.118	1434.25	93.2748
												3171.67	554.619	2791.33	331.38			1775	193.81	1715.5	232.003
												3504.83	576.745	2875.83	371.364			1755.25	144.697	1656	298.294
												3713	386.098	2640.33	359.03			1709.25	184.718	1611	219.885
												3327.67	379.702	2756.33	440.663			2304.5	345.81	1743.75	349.684
												3062.17	552.296	2823.67	357.75			2080.75	258.266	1430.75	98.0265
												3126.5	546.643	2983.33	244.862			1797.25	154.812	1553.5	183.369
												3235.67	244.771	3003	466.569			1908	341.836	1750.5	340.225
												3370.83	372.803	2989.5	521.951			1805.25	120.462	1607	334.647
												3595	542.181	2857.17	473.424			1981.5	241.658	1529.5	32.1131
												3418.5	413.228	2671.83	514.733			2021	248.714	1516.5	100.51
												3352.33	478.974	2697.67	498.351			2080.5	185.683	1619.75	279.899
												3370.5	306.734	2969.17	425.592			1882.75	163.053	1998	154.895
												3456.5	307.467	2663.33	547.574			1783.25	228.008	1719.5	192.866
												3394.33	790.811	2606	530.28			1896.25	251.016	1611	151.256
												3266.5	558.524	2462.83	383.21			1957	296.076	1471.75	42.5345
												3218.83	652.76	3017.5	359.585			1872	236.088	1603.5	82.4939
												3364.33	796.945	2879.83	355.378			2095.75	377.695	1688.25	288.838
												3481.83	583.898	2874.5	364.471			1984.75	186.638	1744.75	285.411
												3634.17	175.807	2868.67	571.115			2102	162.325	1869	312.875
												3687.17	119.352	2639.83	487.173			2254	445.198	1648.25	292.174
												3124.67	244.153	2712.17	548.733			1959.75	155.839	1707	136.58
												3133.67	437.776	2689.83	599.763			1901.25	282.887	1692.5	71.7722
												3018.17	486.844	2690.17	486.506			2454	473.331	2464.5	105.869
												2916.17	319.002	2478.17	358.871			2263	285.668	2337.25	75.0412
												3054.67	384.1	2489.83	513.592			2684.25	243.455	2263	240.853
												3268.67	313.029	2909	352.322			2371.25	478.393	2135.75	331.163
												3402.5	423.281	2788	318.33			2297.75	313.75	2110	287.923
												3433.33	447.888	2815	520.841			2480.25	124.359	2022.25	219.601
												3321.17	409.801	2604.67	485.297			2297.75	312.684	1695.75	177.548
												3259.33	499.096	2585.83	461.479			2314.5	396.651	2044	226.917
												3175.33	543.886	2368.83	305.151			2101.25	174.909	2365.25	80.453
												3289	445.867	2475.83	439.255			2156.5	262.962	2118.75	124.913
												3149.83	492.625	2487.17	185.987			2301.25	169.1	1885.75	267.439
												3119.83	540.679	2626.83	420.752			2475.75	433.988	1787	112.588
												3119.33	225.767	2827.5	610.773			2407.5	135.666	1857.75	96.5152
												3058.83	429.866	2721.67	545.064			2197	230.639	2244.75	294.042
												3439.17	693.498	2790.33	466.63			2403.25	544.749	2078.75	237.222
												3544.33	592.83	2558.5	497.842			2272.25	441.2	1957.75	161.226
												3345.17	865.819	2570	276.192			2280	399.688	2139	114.662
												3147.67	648.731	2822.5	517.355			2329.5	479.935	2011	423.834
												3190	578.036	2574.67	459.748			2555.75	77.7508	2102.75	320.15
												3125.83	333.853	2472.67	420.236			2566	175.657	1983.25	397.251
												3361	476.477	3031.33	644.595			2172.75	236.153	1992.25	389.533
												3309	528.09	2862.67	650.944			2474	111.173	2068	339.974
												3395.33	310.196	2705.5	520.983			2202.75	380.828	2021	348.11
												3173.17	432.129	2699.33	504.636			2225.75	212.405	2130.25	190.003
												3170.67	515.329	2662.67	381.131			2148.75	374.8	1997	252.169
												3060	359.197	2325.83	401.729			2045.5	424.451	1836.5	189.766
												2666.67	523.938	2428.83	229.662			2275.75	30.7032	2172	201.765
												2661.83	331.318	2399.33	395.091			2243.25	380.767	2051	335.055
												2535.83	382.977	2331.17	429.991			2305.25	504.628	1879.5	147.859
												2947.5	573.96	2325.33	409.853			2204.75	481.318	2001.25	208.382
												2876	519.007	2242.83	291.367			2401	329.971	2158.5	223.841
												2548.33	308.954	2327	354.683			2230.75	467.184	2049.75	207.711
												2971.67	328.846	2370.17	192.686			2187.5	263.701	1886	203.335
												2668	368.39	2295.17	326.233			2158.25	195.743	1906.5	217.716
												2691.33	438.591	2330.33	146.199			2224	399.913	2085	280.015
												2679.33	484.825	2295.83	311.305			2263.75	492.124	1982.75	272.825
												2404	214.999	2018.67	181.41			2124.75	331.24	1787.25	218.559
												2731	187.255	2168.83	355.048			2207.25	221.415	1809.25	123.91
												2828	468.928	2325.17	384.033			2207	136.406	1891.25	266.557

## Sheet: Supplementary Fig. 1
Supplementary Fig. 1a
	Relative Angpt2 mRNA expression
	n = 6~8 mice/group	SAT	VAT	BAT	Liver	Muscle
	#1	1.0623	0.141	0.2663	0.0613	0.0679
	#2	0.7843	0.3778	0.2149	0.0563	0.1358
	#3	1.2831	0.5296	0.2634	0.0505	0.1276
	#4	1.2316	0.4757	0.1877	0.0711	0.043
	#5	0.7215	0.5142	0.272	0.0298	0.0535
	#6	0.9294	0.1792	0.2153	0.0537	0.0667
	#7	1.1326	0.4067		0.0579	0.0791
	#8					0.0852
	Mean	1.02069	0.374886	0.2366	0.0543714	0.08235
	SD	0.216536	0.156804	0.0351263	0.0126703	0.0332901
	P value by one-way ANOVA (vs. SAT)	<0.001
Supplementary Fig. 1d
	Relative Angpt2 mRNA expression
	n = 4 mice/group	Adipocytes	SVF
	#1	1.0834	0.583
	#2	1.0039	0.5222
	#3	0.7171	0.4393
	#4	1.2821	0.84
	Mean	1.02163	0.596125
	SD	0.234317	0.172922
	P value by two-tailed Student's t-test	0.0265539

[truncated: 10 more sheets: Supplementary Fig. 2, Supplementary Fig. 3, Supplementary Fig. 4, Supplementary Fig. 6, Supplementary Fig. 7, Supplementary Fig. 9, Supplementary Fig. 10, Supplementary Fig. 11, Supplementary Fig. 12, Supplementary Fig. 13]
